# Supplementary material for: Stretchable Nanofiber-Based Felt as a String Electrode for Potential Use in Wearable Glucose Biosensors
Source: Sensors (Basel). 2024 Feb 17;24(4):1283. doi: 10.3390/s24041283 (PMC10891505; doi:10.3390/s24041283)
Supplement: Supplementary file 1 [file sensors-24-01283-s001.zip]

Archive with 1 entries (1 files):
- sensors-2845085-supplementary.pdf
